# Supplementary material for: Dynamic Ex Vivo Porcine Eye Model to Measure Ophthalmic Drug Penetration under Simulated Lacrimal Flow
Source: Pharmaceutics. 2023 Sep 15;15(9):2325. doi: 10.3390/pharmaceutics15092325 (PMC10534681; doi:10.3390/pharmaceutics15092325)
Supplement: Supplementary file 1 [file pharmaceutics-15-02325-s001.zip]

Archive with 1 entries (1 files):
- pharmaceutics-2592871-supplementary.pdf
